# Supplementary material for: Duration and key determinants of infectious virus shedding in hospitalized patients with coronavirus disease-2019 (COVID-19)
Source: Nat Commun. 2021 Jan 11;12:267. doi: 10.1038/s41467-020-20568-4 (PMC7801729; doi:10.1038/s41467-020-20568-4)
Supplement: Supplementary file 4 — Source Data [file 41467_2020_20568_MOESM4_ESM.xlsx]

## Sheet: Sheet1
duration of symptoms in days	RNA copies per mL	PRNT titer	virus culture result
21	1.4E+05	NA	NEG
22	1.8E+05	NA	NEG
23	3.2E+05	NA	NEG
24	1.2E+05	NA	NEG
25	6.2E+05	NA	NEG
26	3.2E+05	NA	NEG
13	6.8E+04	NA	NEG
15	1.3E+05	NA	NEG
16	7.8E+03	NA	NEG
17	<1.0E+03	NA	NEG
18	<1.0E+03	NA	NEG
19	<1.0E+03	NA	NEG
6	4.9E+05	NA	NEG
7	4.9E+05	NA	NEG
9	2.2E+07	NA	NEG
14	2.2E+07	1280	NEG
10	5.5E+08	<20	POS
4	1.8E+09	NA	POS
5	4.8E+09	NA	NEG
6	9.7E+08	NA	NEG
16	8.4E+05	1280	NEG
13	1.4E+09	<20	POS
17	2.3E+08	20	NEG
17	8E+08	20	NEG
12	2E+07	NA	NEG
11	5.9E+08	<20	POS
21	1.1E+04	1280	NEG
18	8E+05	NA	NEG
20	<1.0E+03	NA	NEG
19	6.4E+07	40	NEG
12	2.9E+07	<20	NEG
25	<1.0E+03	NA	NEG
24	1.1E+04	1280	NEG
15	3.3E+06	80	NEG
30	1.2E+04	NA	NEG
31	<1.0E+03	NA	NEG
22	<1.0E+03	40	NEG
33	<1.0E+03	NA	NEG
34	<1.0E+03	NA	NEG
35	<1.0E+03	NA	NEG
5	8.2E+07	80	NEG
26	6.4E+04	1280	NEG
10	<1.0E+03	NA	NEG
13	<1.0E+03	NA	NEG
15	<1.0E+03	NA	NEG
17	<1.0E+03	NA	NEG
0	9.7E+07	NA	POS
9	4.6E+04	NA	NEG
6	6.8E+07	320	NEG
11	6.3E+08	NA	NEG
12	7E+09	NA	POS
17	1.6E+05	320	NEG
15	2.3E+08	NA	NEG
16	3.4E+08	NA	NEG
5	1.6E+09	<20	POS
29	<1.0E+03	1280	NEG
18	2.2E+08	NA	NEG
5	5.1E+09	<20	POS
21	2.1E+06	NA	NEG
23	1.6E+07	NA	NEG
24	1.5E+07	NA	NEG
25	1E+07	NA	NEG
26	8.5E+05	NA	NEG
5	3.5E+09	<20	POS
28	9.4E+06	NA	NEG
29	5.1E+06	NA	NEG
30	8.5E+05	NA	NEG
31	1.7E+06	NA	NEG
5	1.8E+08	<20	POS
33	8E+05	NA	NEG
9	2.4E+09	<20	POS
35	4.6E+04	NA	NEG
36	1.1E+04	NA	NEG
38	<1.0E+03	NA	NEG
39	<1.0E+03	NA	NEG
2	1.2E+08	NA	POS
9	3.3E+06	2560	NEG
9	1.3E+09	<20	POS
27	8.4E+06	40	NEG
12	5.2E+07	NA	POS
6	2.4E+09	<20	POS
1	<1.0E+03	NA	NEG
6	1.3E+08	NA	NEG
8	1.4E+08	NA	POS
8	3.8E+08	NA	POS
9	4.7E+07	NA	POS
10	7.7E+07	NA	POS
11	1.3E+08	NA	POS
12	3.8E+06	NA	NEG
6	1.7E+08	<20	POS
14	9.4E+06	NA	NEG
16	2.2E+06	NA	NEG
17	2.3E+07	NA	NEG
18	3.8E+06	NA	NEG
1	9.5E+04	NA	NEG
20	2.8E+06	2560	NEG
10	4.9E+05	2560	NEG
13	1.5E+07	NA	POS
14	6.1E+06	NA	NEG
9	5.9E+04	160	NEG
16	1.1E+06	NA	NEG
32	8.3E+03	640	NEG
18	3.4E+05	NA	NEG
19	4.9E+05	NA	NEG
4	1.7E+04	640	NEG
21	5.4E+06	NA	NEG
22	1.2E+07	NA	NEG
11	4.3E+08	20	POS
24	5.2E+05	NA	NEG
25	1.5E+06	NA	NEG
9	4.3E+08	320	NEG
23	4.8E+06	640	NEG
28	4.6E+05	NA	NEG
3	3.4E+07	20	NEG
3	2.9E+09	20	POS
7	1.1E+08	NA	NEG
8	2E+07	NA	NEG
5	1.2E+05	40	NEG
12	7.4E+05	1280	NEG
12	4.9E+04	NA	NEG
3	7.7E+06	NA	POS
3	1.1E+07	NA	POS
5	3.6E+07	<20	POS
12	1.5E+09	<20	POS
7	6.8E+06	40	NEG
32	9.6E+05	20	NEG
11	3.1E+06	<20	POS
7	2.1E+06	40	NEG
7	2E+09	NA	POS
8	8E+08	NA	POS
12	1.8E+04	1280	NEG
10	4.3E+08	NA	NEG
11	1.6E+07	NA	NEG
11	6.3E+07	320	NEG
13	1E+07	NA	NEG
11	3.1E+07	320	NEG
15	1.9E+06	NA	NEG
16	4.6E+05	NA	NEG
17	8E+05	NA	NEG
18	1.8E+05	NA	NEG
19	4.6E+05	NA	NEG
20	7.7E+04	NA	NEG
8	2E+08	NA	NEG
12	2.8E+08	1280	NEG
26	2.8E+05	640	NEG
8	3E+05	160	NEG
14	4.1E+08	NA	NEG
15	7.2E+07	NA	NEG
16	4.1E+08	NA	NEG
17	1.2E+08	NA	NEG
19	2.5E+07	NA	NEG
20	3.2E+07	NA	NEG
21	2.6E+06	NA	NEG
23	9.4E+06	NA	NEG
25	3.4E+05	NA	NEG
26	1.6E+06	NA	NEG
27	3.4E+05	NA	NEG
28	<1.0E+03	NA	NEG
29	<1.0E+03	NA	NEG
31	7.5E+05	NA	NEG
3	6.2E+05	NA	NEG
36	<1.0E+03	1280	NEG
5	1.4E+04	NA	NEG
8	7.4E+03	NA	NEG
9	<1.0E+03	NA	NEG
10	6.5E+03	NA	NEG
11	<1.0E+03	NA	NEG
12	<1.0E+03	NA	NEG
12	1.4E+04	320	NEG
11	1E+07	1280	NEG
12	1.9E+07	320	NEG
8	5E+07	NA	NEG
10	1.9E+06	NA	NEG
12	1E+07	NA	NEG
13	3.2E+05	NA	NEG
14	2.6E+06	NA	NEG
15	3.7E+06	NA	NEG
18	1.2E+06	NA	NEG
19	1.1E+06	NA	NEG
20	1.5E+06	NA	NEG
21	<1.0E+03	NA	NEG
11	2.1E+06	640	NEG
18	<1.0E+03	NA	NEG
5	1.6E+07	NA	NEG
6	1.3E+08	NA	NEG
7	1.9E+07	NA	NEG
8	1E+07	NA	NEG
9	1.8E+06	NA	NEG
10	2.1E+06	NA	NEG
11	1.6E+06	NA	NEG
12	1.7E+06	NA	NEG
13	1.8E+06	NA	NEG
10	1.2E+04	NA	NEG
10	1.4E+04	640	NEG
13	1.4E+05	NA	NEG
5	5.6E+07	<20	POS
34	4.6E+05	20	NEG
16	7.7E+04	NA	NEG
18	<1.0E+03	NA	NEG
19	6E+04	NA	NEG
7	6.7E+08	640	NEG
27	2.8E+05	640	NEG
9	3.8E+05	NA	NEG
37	<1.0E+03	1280	NEG
11	<1.0E+03	NA	NEG
13	1.3E+04	NA	NEG
14	1.7E+04	NA	NEG
15	<1.0E+03	NA	NEG
14	1.9E+05	2560	NEG
13	4.8E+06	2560	NEG
12	6.8E+07	2560	NEG
6	8.6E+07	20	POS
15	<1.0E+03	1280	NEG
19	<1.0E+03	NA	NEG
15	9.3E+03	NA	NEG
17	<1.0E+03	NA	NEG
12	2.6E+04	<20	NEG
15	1.4E+08	NA	POS
18	3.5E+05	NA	NEG
4	2.1E+07	<20	POS
8	1.6E+08	1280	NEG
15	7.5E+05	2560	NEG
9	1.3E+08	NA	NEG
10	6.3E+05	160	NEG
13	2E+07	NA	NEG
14	1.8E+07	NA	NEG
15	3.5E+06	NA	NEG
18	1.1E+06	NA	NEG
20	2.5E+04	NA	NEG
21	<1.0E+03	NA	NEG
14	2.6E+06	2560	NEG
13	3.5E+07	2560	NEG
13	2E+06	<20	POS
14	1.2E+07	2560	NEG
13	1.7E+06	2560	NEG
16	4.3E+05	NA	NEG
17	1.8E+06	NA	NEG
18	1E+07	NA	NEG
18	8.2E+04	NA	NEG
19	6.9E+06	NA	NEG
20	6.4E+04	NA	NEG
21	4.7E+04	NA	NEG
10	5.3E+07	320	NEG
23	<1.0E+03	NA	NEG
24	<1.0E+03	NA	NEG
25	8.5E+04	NA	NEG
26	<1.0E+03	NA	NEG
16	<1.0E+03	NA	NEG
17	<1.0E+03	NA	NEG
23	<1.0E+03	NA	NEG
7	2.3E+08	<20	POS
7	1.7E+06	<20	NEG
9	3.4E+07	40	POS
14	3.5E+06	NA	NEG
15	8E+05	NA	NEG
16	3.2E+07	NA	NEG
17	6.7E+05	NA	NEG
18	2E+06	NA	NEG
19	6.7E+05	NA	NEG
20	7.5E+05	NA	NEG
21	4.6E+05	NA	NEG
12	<1.0E+03	NA	NEG
16	<1.0E+03	NA	NEG
8	1.7E+09	<20	POS
14	2.1E+08	2560	NEG
14	5.4E+05	<20	POS
9	4.3E+08	<20	POS
15	2.5E+07	NA	NEG
16	6.5E+06	NA	NEG
18	9.1E+05	NA	NEG
19	1.2E+06	NA	NEG
20	1.5E+05	NA	NEG
21	1.6E+04	NA	NEG
10	1.6E+08	<20	POS
13	<1.0E+03	NA	NEG
23	<1.0E+03	NA	NEG
22	<1.0E+03	NA	NEG
7	1.8E+05	NA	NEG
8	3.3E+06	NA	NEG
9	3.6E+05	NA	NEG
10	6.8E+04	NA	NEG
11	1.2E+05	NA	NEG
13	2E+04	NA	NEG
15	7.7E+04	NA	NEG
16	1.5E+04	NA	NEG
17	6.9E+03	NA	NEG
19	<1.0E+03	NA	NEG
8	4.4E+04	NA	NEG
9	1.6E+07	NA	NEG
10	6E+07	NA	NEG
11	2.9E+06	NA	NEG
12	3.9E+07	NA	NEG
13	3.3E+06	NA	NEG
14	1.1E+07	NA	NEG
16	1.8E+06	NA	NEG
17	6E+04	NA	NEG
18	1.6E+05	NA	NEG
13	5.2E+05	NA	NEG
14	1.7E+05	NA	NEG
15	2E+06	NA	NEG
16	2.3E+05	NA	NEG
17	3.8E+04	NA	NEG
21	<1.0E+03	NA	NEG
24	<1.0E+03	NA	NEG
7	1.2E+07	NA	NEG
8	1.1E+07	NA	NEG
10	4.8E+06	NA	NEG
10	1.3E+07	NA	NEG
11	5.2E+05	NA	NEG
13	5.9E+05	NA	NEG
14	2.3E+05	NA	NEG
18	8E+07	NA	POS
20	3.9E+07	NA	NEG
21	2.1E+07	NA	NEG
22	3.7E+06	NA	NEG
16	2.8E+08	<20	POS
7	2.9E+08	<20	POS
25	1.8E+07	NA	NEG
17	1.6E+08	<20	POS
27	2.9E+06	NA	NEG
28	2.3E+05	NA	NEG
29	1.6E+06	NA	NEG
15	<1.0E+03	NA	NEG
12	1.1E+07	NA	NEG
13	1.7E+06	NA	NEG
15	2.8E+06	NA	NEG
17	2.4E+07	NA	NEG
18	5.3E+06	NA	NEG
19	2.5E+07	NA	NEG
21	3.8E+06	NA	NEG
3	9.4E+06	NA	NEG
4	5.7E+07	NA	NEG
5	1.5E+05	NA	NEG
6	4.9E+05	NA	NEG
7	2.2E+05	NA	NEG
8	5E+04	NA	NEG
9	2.5E+05	NA	NEG
10	1.6E+05	NA	NEG
11	1E+05	NA	NEG
12	<1.0E+03	NA	NEG
9	1.8E+08	NA	NEG
10	3.7E+06	NA	NEG
11	5.8E+06	NA	NEG
13	2.9E+06	NA	NEG
14	2.1E+06	NA	NEG
15	2.5E+07	NA	NEG
16	3.7E+06	NA	NEG
17	3.5E+06	NA	NEG
18	2.8E+06	NA	NEG
19	5.2E+06	NA	NEG
6	1.9E+07	NA	NEG
7	9.4E+06	NA	NEG
8	6.5E+06	NA	NEG
9	1.4E+07	NA	NEG
11	<1.0E+03	NA	NEG
13	3.6E+05	NA	NEG
14	6.6E+05	NA	NEG
20	9.1E+05	NA	NEG
21	6.5E+06	NA	NEG
22	1.6E+06	NA	NEG
23	8.2E+04	NA	NEG
25	7.9E+06	NA	NEG
26	4.6E+05	NA	NEG
28	6.6E+05	NA	NEG
16	3.8E+08	NA	NEG
17	1.3E+08	NA	NEG
18	1.9E+07	NA	NEG
19	9.1E+05	NA	NEG
22	3.5E+06	NA	NEG
23	2.2E+05	NA	NEG
24	2.6E+06	NA	NEG
18	<1.0E+03	NA	NEG
7	9.6E+05	NA	NEG
8	4.6E+05	NA	NEG
9	8.5E+05	NA	NEG
10	3.4E+05	NA	NEG
11	5.9E+05	NA	NEG
12	1.2E+06	NA	NEG
13	4.1E+05	NA	NEG
14	6.6E+05	NA	NEG
15	<1.0E+03	NA	NEG
18	3.6E+05	NA	NEG
18	2.3E+06	NA	NEG
20	1.7E+06	NA	NEG
21	5.5E+05	NA	NEG
22	6.4E+04	NA	NEG
23	1.2E+05	NA	NEG
24	<1.0E+03	NA	NEG
25	<1.0E+03	NA	NEG
26	<1.0E+03	NA	NEG
7	<1.0E+03	NA	NEG
8	2.5E+07	NA	NEG
9	1.1E+07	NA	NEG
27	7.1E+04	NA	NEG
15	9.4E+06	NA	NEG
16	2.4E+06	NA	NEG
18	1.8E+07	NA	NEG
5	1.2E+06	NA	NEG
6	3.3E+06	NA	NEG
7	2.3E+06	NA	NEG
10	2.6E+06	NA	NEG
11	1.8E+06	NA	NEG
16	9.2E+04	NA	NEG
17	<1.0E+03	NA	NEG
19	1.3E+04	NA	NEG
20	<1.0E+03	NA	NEG
13	<1.0E+03	NA	NEG
15	<1.0E+03	NA	NEG
12	2.6E+06	NA	NEG
14	6.8E+04	NA	NEG
15	1.9E+05	NA	NEG
16	9.8E+04	NA	NEG
17	5.2E+05	NA	NEG
30	4.4E+04	NA	NEG
32	1.5E+06	NA	NEG
33	1.9E+06	NA	NEG
34	7.4E+06	NA	NEG
14	1.9E+05	NA	NEG
16	5.4E+06	NA	NEG
18	1E+07	NA	NEG
20	5.2E+06	NA	NEG
21	3.2E+06	NA	NEG
9	1.7E+05	NA	NEG
10	8.7E+07	NA	NEG
11	<1.0E+03	NA	NEG
13	6.3E+05	NA	NEG
14	9.6E+05	NA	NEG
16	<1.0E+03	NA	NEG
10	1.3E+04	NA	NEG
13	2.7E+05	NA	NEG
12	1.8E+06	NA	NEG
12	5.1E+06	NA	NEG
13	1E+07	NA	NEG
14	1.5E+06	NA	NEG
15	6.6E+05	NA	NEG
16	6.6E+05	NA	NEG
17	1.3E+05	NA	NEG
18	5.1E+06	NA	NEG
19	2.8E+06	NA	NEG
20	1.1E+06	NA	NEG
21	3.6E+06	NA	NEG
13	8E+05	NA	NEG
14	5E+04	NA	NEG
15	7.2E+04	NA	NEG
16	<1.0E+03	NA	NEG
17	5.2E+06	NA	NEG
18	<1.0E+03	NA	NEG
20	<1.0E+03	NA	NEG
13	8E+04	NA	NEG
16	7.9E+04	NA	NEG
12	5.6E+04	NA	NEG
14	<1.0E+03	NA	NEG
27	<1.0E+03	NA	NEG
28	3.9E+04	NA	NEG
29	<1.0E+03	NA	NEG
30	9.7E+05	NA	NEG
19	4.1E+05	NA	NEG
20	1.5E+05	NA	NEG
21	1.4E+06	NA	NEG
22	1.5E+06	NA	NEG
11	1.3E+04	NA	NEG
12	4.1E+04	NA	NEG
13	5.5E+05	NA	NEG
33	6.3E+05	NA	NEG
34	1.5E+07	NA	NEG
35	5.9E+06	NA	NEG
36	3.1E+07	NA	NEG
37	3E+07	NA	NEG
16	<1.0E+03	NA	NEG
9	8.7E+07	NA	NEG
13	2.5E+06	NA	NEG
17	2.9E+06	NA	NEG
19	4.9E+06	NA	NEG
17	2.8E+06	NA	NEG
18	9.7E+06	NA	NEG
6	5.8E+05	NA	NEG
8	8E+06	NA	NEG
12	3.4E+06	NA	NEG
11	1.5E+08	NA	NEG
12	7.2E+07	NA	NEG
13	6.4E+07	NA	NEG
14	2.5E+07	NA	NEG
15	1.7E+06	NA	NEG
17	1.4E+06	NA	NEG
18	<1.0E+03	NA	NEG
22	1.5E+06	NA	NEG
23	1.6E+06	NA	NEG
25	1E+07	NA	NEG
26	1.6E+06	NA	NEG
27	1.8E+06	NA	NEG
28	<1.0E+03	NA	NEG
16	1.2E+07	NA	NEG
17	2.1E+06	NA	NEG
18	4E+06	NA	NEG
19	2.5E+05	NA	NEG
20	2.4E+07	NA	NEG
21	1.4E+06	NA	NEG
22	6.5E+06	NA	NEG
23	3.2E+05	NA	NEG
24	9.7E+05	NA	NEG
25	<1.0E+03	NA	NEG
14	4.9E+05	NA	NEG
15	1.4E+05	NA	NEG
16	3.8E+05	NA	NEG
17	1.5E+07	NA	NEG
18	<1.0E+03	NA	NEG
18	4.2E+05	NA	NEG
23	<1.0E+03	NA	NEG
25	<1.0E+03	NA	NEG
8	1.6E+09	NA	POS
11	6.4E+07	40	POS
20	2.7E+07	NA	POS
11	4.3E+04	1280	NEG
16	<1.0E+03	NA	NEG
13	5.4E+06	NA	NEG
14	5.2E+05	NA	NEG
16	9.1E+05	NA	NEG
17	5.9E+05	NA	NEG
18	9.8E+04	NA	NEG
19	3.4E+04	NA	NEG
20	2.1E+04	NA	NEG
21	7.4E+03	NA	NEG
22	<1.0E+03	NA	NEG
6	1.9E+05	NA	NEG
7	4E+05	NA	NEG
8	2.4E+07	NA	NEG
9	2.4E+07	NA	NEG
11	1E+07	NA	NEG
13	1.8E+07	NA	NEG
14	1.2E+06	NA	NEG
15	3.6E+05	NA	NEG
18	<1.0E+03	NA	NEG
6	1.8E+06	NA	NEG
7	1.9E+06	NA	NEG
8	5.9E+05	NA	NEG
10	1.3E+05	NA	NEG
11	1.9E+04	NA	NEG
12	1.4E+04	NA	NEG
13	5.8E+03	NA	NEG
15	<1.0E+03	NA	NEG
16	<1.0E+03	NA	NEG
20	<1.0E+03	NA	NEG
13	9.1E+05	NA	NEG
15	4.7E+04	NA	NEG
17	<1.0E+03	NA	NEG
18	<1.0E+03	NA	NEG
18	<1.0E+03	NA	NEG
12	8.2E+03	320	NEG
3	1E+09	<20	POS
12	8.7E+07	160	NEG
23	6.1E+06	2560	NEG
12	<1.0E+03	2560	NEG
8	8.5E+04	1280	NEG
8	1.1E+05	1280	NEG
13	8.4E+06	NA	POS
15	2.4E+07	NA	NEG
16	1.1E+07	NA	NEG
17	6.3E+05	NA	NEG
18	1.1E+06	NA	NEG
8	7.7E+06	NA	NEG
16	<1.0E+03	NA	NEG
6	4.1E+07	NA	POS
10	2.1E+06	NA	NEG
10	1E+08	<20	POS
14	7E+05	640	NEG
24	3E+05	2560	NEG
6	1.8E+06	<20	NEG
22	3.7E+04	2560	NEG
22	9.7E+04	320	NEG
10	3.3E+05	NA	NEG
13	<1.0E+03	NA	NEG
14	1.6E+06	NA	NEG
15	1.2E+07	NA	NEG
16	1.1E+07	NA	NEG
17	3.6E+05	NA	NEG
18	5.1E+06	NA	NEG
19	2E+06	NA	NEG
22	2E+06	NA	NEG
23	1.4E+06	NA	NEG
24	1.4E+06	NA	NEG
25	4.6E+05	NA	NEG
16	6.4E+06	NA	NEG
18	8.5E+04	NA	NEG
7	<1.0E+03	NA	NEG
5	8.2E+07	NA	POS
6	8.4E+06	NA	NEG
8	6.4E+07	NA	NEG
9	1E+08	NA	NEG
12	8E+06	NA	NEG
10	1.2E+05	NA	NEG
11	<1.0E+03	NA	NEG
13	1.3E+04	NA	NEG
15	<1.0E+03	NA	NEG
10	1.1E+05	NA	NEG
15	1.9E+05	NA	NEG
18	2.3E+05	NA	NEG
15	1.9E+08	NA	NEG
16	6.8E+07	NA	NEG
17	1.9E+07	NA	NEG
18	2.2E+07	NA	NEG
19	1.2E+07	NA	NEG
20	3.5E+07	NA	NEG
25	1.8E+05	NA	NEG
26	6.7E+04	NA	NEG
28	3.9E+03	NA	NEG
13	<1.0E+03	NA	NEG
14	2E+06	NA	NEG
15	1.7E+06	NA	NEG
16	8E+05	NA	NEG
17	<1.0E+03	NA	NEG
18	<1.0E+03	NA	NEG
6	3.5E+05	NA	POS
8	9.4E+06	NA	POS
9	4.7E+07	NA	POS
11	5.8E+06	NA	POS
13	6.9E+06	NA	NEG
26	2E+06	2560	NEG
5	2.6E+08	NA	POS
7	3.1E+06	20	POS
13	5.8E+06	1280	NEG
19	<1.0E+03	320	NEG
12	1.3E+07	NA	NEG
15	6.2E+05	20	NEG
26	<1.0E+03	2560	NEG
16	2.3E+08	NA	NEG
17	1.1E+07	NA	NEG
18	5.9E+05	NA	NEG
19	9.1E+05	NA	NEG
20	5.9E+05	NA	NEG
21	5.2E+05	NA	NEG
22	2.1E+05	NA	NEG
23	8.7E+04	NA	NEG
25	7.5E+05	NA	NEG
12	1.1E+07	NA	POS
14	8.4E+05	NA	NEG
16	4.5E+05	NA	NEG
18	<1.0E+03	NA	NEG
9	9.7E+06	NA	NEG
4	<1.0E+03	NA	NEG
7	<1.0E+03	NA	NEG
4	5.2E+04	NA	NEG
7	8.4E+05	NA	NEG
9	2.3E+04	NA	NEG
11	6.8E+03	NA	NEG
6	3.1E+06	NA	NEG
7	9.1E+05	NA	NEG
8	9.4E+06	NA	NEG
9	6E+07	NA	NEG
10	1.2E+07	NA	NEG
11	9.7E+06	NA	NEG
12	2.3E+06	NA	NEG
11	4.9E+06	NA	NEG
12	7.5E+05	NA	NEG
4	2.9E+07	NA	POS
19	2.2E+08	NA	NEG
20	7.7E+07	NA	NEG
21	2.8E+07	NA	NEG
22	1.1E+07	NA	NEG
8	6E+03	NA	NEG
11	1.3E+05	NA	NEG
10	2.4E+05	NA	NEG
13	<1.0E+03	NA	NEG
7	1.3E+07	NA	NEG
8	3.4E+06	NA	NEG
9	3.9E+06	NA	NEG
11	2.6E+05	NA	NEG
13	1.9E+04	NA	NEG
11	5.8E+05	NA	NEG
13	1.9E+06	NA	NEG
14	5.5E+05	NA	NEG
15	1.2E+06	NA	NEG
8	4.7E+07	NA	NEG
9	1.2E+07	NA	NEG
10	6.3E+05	NA	NEG
11	2.2E+05	NA	NEG
12	1.2E+06	NA	NEG
13	1.1E+06	NA	NEG
14	2.2E+05	NA	NEG
15	3.7E+04	NA	NEG
16	<1.0E+03	NA	NEG
18	<1.0E+03	NA	NEG
19	<1.0E+03	NA	NEG
14	1.1E+07	NA	NEG
15	2.2E+07	NA	NEG
16	2.9E+06	NA	NEG
17	8E+06	NA	NEG
18	1.3E+06	NA	NEG
17	<1.0E+03	NA	NEG
24	1.4E+05	320	NEG
18	<1.0E+03	NA	NEG
